# Supplementary material for: Prognostic and therapeutic monitoring value of plasma and urinary cytokine profile in primary membranous nephropathy: the STARMEN trial cohort
Source: Clin Kidney J. 2024 Aug 12;17(8):sfae239. doi: 10.1093/ckj/sfae239 (PMC11345640; doi:10.1093/ckj/sfae239)
Supplement: sfae239_Supplemental_Files [file sfae239_supplemental_files.zip]

Archive with 2 entries (2 files):
- 70 Supplementary_methods_D20_R1.docx
- Supplementary NDT  update 20240226 R1 hase A2.pptx
